# Supplementary material for: Wind tunnel measurement dataset of 3D turbulent flow around a group of generic buildings with and without a high-rise building
Source: Data Brief. 2021 Oct 23;39:107504. doi: 10.1016/j.dib.2021.107504 (PMC8570942; doi:10.1016/j.dib.2021.107504)
Supplement: Supplementary file 1 [file mmc1.xlsx]

## Sheet: Approaching wind profile
Z/H	U/UH	k/UH2	uu/UH2	vv/UH2	ww/UH2
0.15	0.748005	0.0185143	0.0197524	0.0152405	0.00203569
0.2	0.771975	0.0204502	0.0235856	0.0150887	0.00222614
0.25	0.803853	0.0210048	0.0249285	0.0146352	0.00244591
0.3	0.817882	0.0252664	0.0326277	0.0150202	0.00288487
0.45	0.871906	0.027988	0.0371205	0.0154819	0.00337356
0.6	0.89622	0.0305678	0.0414954	0.015941	0.00369914
0.85	0.969669	0.0350352	0.0479917	0.0179305	0.00414825
1.15	1.027	0.0361491	0.0491035	0.0188144	0.00438029
1.45	1.08204	0.0401263	0.0570901	0.0187075	0.00445492
1.75	1.12767	0.0369676	0.0512824	0.01845	0.00420284
2.25	1.22138	0.03855	0.0533187	0.0194682	0.00431306
2.75	1.27256	0.0372063	0.0501659	0.0198332	0.00441344
3.25	1.32793	0.034775	0.0446933	0.0206111	0.00424559
4.25	1.43535	0.0279337	0.0315737	0.0205095	0.0037842
5.25	1.52031	0.0225399	0.0226546	0.0190916	0.0033336
6.25	1.5933	0.0207939	0.0208472	0.0179269	0.00281356
7.25	1.63987	0.0163821	0.015776	0.01472	0.00226831
8.25	1.68339	0.0117689	0.0119435	0.0101309	0.00146334
9.25	1.72031	0.00740539	0.00736748	0.00636558	0.00107772
10.25	1.73602	0.00458018	0.00513145	0.00347882	0.000550083
