# Supplementary material for: Wind tunnel measurement dataset of 3D turbulent flow around a group of generic buildings with and without a high-rise building
Source: Data Brief. 2021 Oct 23;39:107504. doi: 10.1016/j.dib.2021.107504 (PMC8570942; doi:10.1016/j.dib.2021.107504)
Supplement: Supplementary file 2 [file mmc2.xlsx]

## Sheet: Case_1H_VP
x/H	y/H	z/H	U/UH	V/UH	W/UH	TKE/UH2	uu/UH2	vv/UH2	ww/UH2
-1.4	0	0.1	-0.185506	0.0296784	0.101668	0.0215692	0.0141093	0.0212934	0.00773663
-1.4	0	0.3	-0.078871	0.00865968	0.156845	0.0216212	0.0108075	0.0183798	0.0140562
-1.4	0	0.5	-0.0406129	0.010731	0.178113	0.0202237	0.0109761	0.0155682	0.0139043
-1.4	0	0.7	-0.00280258	0.00316913	0.191742	0.016795	0.00851332	0.0120676	0.0130083
-1.4	0	0.9	0.0486129	-0.00559839	0.1434	0.0129605	0.00519886	0.0110645	0.00965723
-1.4	0	1.1	0.538129	-0.0317439	-0.127574	0.0989688	0.0780937	0.0707659	0.049078
-1.4	0	1.5	1.11855	0.00935516	-0.202684	0.0475567	0.0481322	0.0194162	0.0275661
-1.4	0	2	1.24106	0.0104371	-0.186639	0.0363798	0.0310905	0.0165255	0.0251436
-1.4	0	3	1.38006	0.0111716	-0.210965	0.0369729	0.0312248	0.0153267	0.0273944
-1.2	0	0.1	-0.273123	0.0277006	0.0540258	0.0242622	0.0183777	0.0194194	0.0107284
-1.2	0	0.3	-0.168745	0.0177455	0.0157529	0.0249282	0.0171967	0.0163049	0.0163548
-1.2	0	0.5	-0.110123	0.0069829	0.00468065	0.0255598	0.0188606	0.0158658	0.0163923
-1.2	0	0.7	-0.0418065	0.00274348	0.0172123	0.0236618	0.0175088	0.0156816	0.0141322
-1.2	0	0.9	0.160332	-0.00970806	-0.0328645	0.0298179	0.0160843	0.0191498	0.0244017
-1.2	0	1.1	0.664097	0.0134894	-0.18191	0.0917263	0.0681821	0.0637399	0.0515307
-1	0	0.1	-0.278929	0.0216335	0.0108548	0.0287326	0.0226681	0.0195109	0.0152862
-1	0	0.3	-0.189348	0.0125026	-0.0737871	0.0338907	0.0216379	0.0210832	0.0250614
-1	0	0.5	-0.127748	0.00632194	-0.0867935	0.0368606	0.0228845	0.0249729	0.0258626
-1	0	0.7	-0.042029	-0.0114213	-0.0665484	0.0378325	0.022539	0.0290458	0.0240812
-1	0	0.9	0.236826	-0.00361935	-0.139968	0.0520728	0.0301415	0.0312882	0.0427159
-1	0	1.1	0.684774	0.000907516	-0.220768	0.084051	0.063283	0.0529906	0.0518283
-1	0	1.5	1.13416	0.0157774	-0.228945	0.0505796	0.0446587	0.024385	0.0321165
-1	0	2	1.2161	0.0158065	-0.206252	0.0356119	0.0289344	0.01582	0.0264703
-1	0	3	1.33548	0.0188306	-0.227516	0.0369074	0.0298335	0.0140458	0.0299344
-0.8	0	0.1	-0.221171	0.0229529	-0.0403968	0.0381727	0.0191322	0.0335182	0.0236951
-0.8	0	0.3	-0.148368	0.0209948	-0.157029	0.0443965	0.0203424	0.0339324	0.0345182
-0.8	0	0.5	-0.126681	0.00107294	-0.176777	0.0490187	0.0250354	0.0378845	0.0351186
-0.8	0	0.7	-0.0301687	-0.0116535	-0.160145	0.0537482	0.0294069	0.0400853	0.0380052
-0.8	0	0.9	0.267274	-0.00619032	-0.200477	0.0644225	0.0411072	0.0376608	0.050078
-0.8	0	1.1	0.661806	-0.00546613	-0.230203	0.0798533	0.0625161	0.0466493	0.0505411
-0.6	0	0.1	-0.100919	0.0201981	-0.154081	0.0585109	0.00916774	0.0769396	0.0309147
-0.6	0	0.3	-0.0855677	0.01155	-0.254874	0.086204	0.0121644	0.106951	0.0532924
-0.6	0	0.5	-0.0808677	0.00822774	-0.279655	0.0911915	0.0180635	0.106108	0.0582112
-0.6	0	0.7	-0.0402161	0.0114742	-0.283552	0.0836389	0.0260114	0.07618	0.0650864
-0.6	0	0.9	0.197139	-0.0103119	-0.17809	0.0783247	0.0406556	0.0551644	0.0608293
-0.6	0	1.1	0.688935	0.00973871	-0.17551	0.0789303	0.0613517	0.0507326	0.0457763
-0.6	0	1.5	1.09539	0.00223745	-0.232819	0.0497097	0.0438616	0.0224183	0.0331394
-0.6	0	2	1.21503	0.0136981	-0.218845	0.0380822	0.0324672	0.0152123	0.0284849
-0.6	0	3	1.33939	0.0151565	-0.240658	0.036078	0.0271977	0.0135068	0.0314527
-0.4	0	1.1	0.774806	0.00830774	-0.180277	0.0658918	0.0538408	0.042232	0.0357128
-0.4	0	1.5	1.09245	0.0217577	-0.220442	0.0483767	0.0425505	0.0244287	0.0297742
-0.4	0	2	1.21652	0.0188119	-0.216839	0.0371904	0.030282	0.0152934	0.0288044
-0.2	0	1.1	0.778387	0.0209142	-0.191723	0.0630229	0.0567804	0.0372268	0.0320375
0	0	1.1	0.753645	0.0101742	-0.186597	0.0549636	0.0500739	0.0294589	0.0303954
0	0	1.5	1.02381	0.00580645	-0.23701	0.0457721	0.0391228	0.0222331	0.0301894
0	0	2	1.16671	0.0176681	-0.22181	0.0355671	0.0265921	0.0153371	0.029205
0	0	3	1.29077	0.0176426	-0.255577	0.0372341	0.0283933	0.0129074	0.0331686
0.2	0	1.1	0.788258	0.00415677	-0.199752	0.0540468	0.0498366	0.0276348	0.0306212
0.4	0	1.1	0.783097	0.0102358	-0.189184	0.0498783	0.0440271	0.0263143	0.0294152
0.4	0	1.5	1.04161	0.0210326	-0.227729	0.0457981	0.0394443	0.0229001	0.0292518
0.4	0	2	1.16165	0.0164942	-0.249884	0.0362081	0.0267471	0.015538	0.0301301
0.6	0	0.1	-0.102419	-0.0080329	0.0652484	0.022	0.0112903	0.0257867	0.00692279
0.6	0	0.3	-0.0655806	-0.00957581	0.0910323	0.0224183	0.0107877	0.0238137	0.010235
0.6	0	0.5	-0.0433774	-0.0238003	0.114487	0.0207669	0.0107347	0.019078	0.0117201
0.6	0	0.7	-0.0276948	-0.00878645	0.114677	0.0170853	0.00970166	0.0154194	0.00904953
0.6	0	0.9	0.0252868	-0.0181642	0.0765516	0.014103	0.00663226	0.0160135	0.00555983
0.6	0	1.1	0.814161	0.0103474	-0.210703	0.048897	0.0403424	0.0258793	0.0315723
0.6	0	1.5	1.06484	0.00898355	-0.240326	0.0468668	0.0406618	0.0233174	0.0297544
0.6	0	2	1.17916	0.0206903	-0.237839	0.0378179	0.0301592	0.0153548	0.0301217
0.6	0	3	1.31929	0.017279	-0.283087	0.0376483	0.0274287	0.0144443	0.0334225
0.8	0	0.1	-0.165681	-0.00201471	0.0338	0.026333	0.0206379	0.0219032	0.0101242
0.8	0	0.3	-0.147635	0.00375065	0.00325032	0.0271842	0.0177138	0.0198647	0.0167898
0.8	0	0.5	-0.113571	0.0139897	-0.00316781	0.0289969	0.0187107	0.0198595	0.0194235
0.8	0	0.7	-0.074871	0.00615935	0.0224906	0.0248626	0.0161363	0.0192685	0.0143215
0.8	0	0.9	0.121552	0.000150584	-0.0330903	0.0299324	0.0175567	0.0211634	0.0211436
0.8	0	1.1	0.797871	0.00118242	-0.228948	0.0490968	0.0377045	0.0247201	0.035769
1	0	0.1	-0.189832	0.00190206	0.00409871	0.0350042	0.0264412	0.030538	0.0130281
1	0	0.3	-0.141355	0.00981645	-0.0512548	0.0410884	0.0218002	0.0347596	0.0256171
1	0	0.5	-0.125823	0.00545	-0.0527935	0.0422747	0.0229011	0.0345484	0.0271009
1	0	0.7	-0.0779935	0.0215561	-0.0193474	0.0349584	0.0194912	0.0268439	0.0235817
1	0	0.9	0.246887	0.00265039	-0.134794	0.0471935	0.0309292	0.0237222	0.0397357
1	0	1.1	0.80971	0.00687774	-0.252087	0.0539511	0.0433871	0.0269438	0.0375713
1	0	1.5	1.02471	0.0170932	-0.244481	0.0464662	0.0385557	0.0218949	0.0324828
1	0	2	1.17729	0.0153045	-0.240242	0.0368106	0.0277461	0.0157242	0.0301519
1	0	3	1.29739	0.0167403	-0.279987	0.0368741	0.0270177	0.0123881	0.0343424
1.2	0	0.1	-0.16439	0.00839387	-0.0370129	0.0471519	0.0281197	0.0462986	0.0198845
1.2	0	0.3	-0.128265	0.00513742	-0.112861	0.0567867	0.0245109	0.0518543	0.0372081
1.2	0	0.5	-0.117039	0.00807548	-0.13581	0.0583267	0.024437	0.0532643	0.0389532
1.2	0	0.7	-0.0513516	0.0201413	-0.093971	0.0526254	0.0252123	0.0414069	0.0386316
1.2	0	0.9	0.322774	0.00459	-0.172903	0.0584849	0.0400125	0.0284964	0.048461
1.2	0	1.1	0.791097	0.00811355	-0.232413	0.0574454	0.0471665	0.02859	0.0391342
1.4	0	0.1	-0.0840452	-0.0278445	-0.141448	0.0609282	0.0121571	0.0818647	0.0278366
1.4	0	0.3	-0.0765355	0.00505129	-0.222265	0.0799178	0.0121946	0.0933777	0.0542633
1.4	0	0.5	-0.0658516	0.0325	-0.261213	0.0814984	0.0150562	0.0899147	0.0580271
1.4	0	0.7	-0.0153468	0.0149497	-0.263552	0.070845	0.0176691	0.0607399	0.063281
1.4	0	0.9	0.208858	0.0067329	-0.159284	0.0660479	0.0307201	0.048666	0.0527107
1.4	0	1.1	0.783258	0.0165097	-0.15379	0.0540989	0.0458502	0.0293632	0.0329844
1.4	0	1.5	1.06874	0.0140458	-0.237935	0.0462393	0.0375359	0.0234027	0.0315411
1.4	0	2	1.185	0.0225035	-0.256013	0.0382477	0.0294204	0.014999	0.032076
1.4	0	3	1.26919	0.0176339	-0.295945	0.0386982	0.0271842	0.0133632	0.0368491
