# Supplementary material for: Wind tunnel measurement dataset of 3D turbulent flow around a group of generic buildings with and without a high-rise building
Source: Data Brief. 2021 Oct 23;39:107504. doi: 10.1016/j.dib.2021.107504 (PMC8570942; doi:10.1016/j.dib.2021.107504)
Supplement: Supplementary file 3 [file mmc3.xlsx]

## Sheet: Case_1H_HP
x/H	y/H	z/H	U/UH	V/UH	W/UH	TKE/UH2	uu/UH2	vv/UH2	ww/UH2
-1.4	1.4	0.1	0.584355	-0.0185816	-0.146503	0.0739511	0.0913465	0.0268366	0.029719
-1.4	1.2	0.1	0.710065	0.0148929	-0.123432	0.0589168	0.0549979	0.0331769	0.0296587
-1.4	1	0.1	0.758258	0.0241065	-0.122484	0.0530146	0.0465057	0.0316337	0.0278897
-1.4	0.8	0.1	0.652097	0.0296523	-0.122006	0.068179	0.072462	0.0287201	0.0351769
-1.4	0.6	0.1	0.457645	0.0491935	-0.111729	0.0841904	0.104162	0.0285494	0.0356701
-1.4	0.4	0.1	-0.0697839	0.132039	0.0858323	0.0297492	0.0268127	0.0224214	0.0102643
-1.4	0.2	0.1	-0.179919	0.112974	0.134055	0.0222373	0.0172092	0.0201457	0.00711904
-1.4	0	0.1	-0.188374	0.0309577	0.141432	0.0231113	0.0143736	0.0246379	0.00721072
-1.4	1.4	0.1	0.508645	0.0262448	-0.133439	0.0905088	0.114724	0.0340375	0.0322549
-1.2	1.2	0.1	0.670839	0.0441452	-0.115945	0.062205	0.0636483	0.0353902	0.0253715
-1.2	1	0.1	0.69029	0.0647548	-0.108465	0.0539043	0.0493632	0.030127	0.0283184
-1.2	0.8	0.1	0.623806	0.0772	-0.114326	0.0639448	0.0658023	0.0293788	0.0327086
-1.2	0.6	0.1	0.42071	0.0402581	-0.0955419	0.0973496	0.131727	0.0291727	0.0338054
-1.2	0.4	0.1	-0.104648	0.0823161	0.0737645	0.0469199	0.0464651	0.0318044	0.0155692
-1.2	0.2	0.1	-0.268126	0.0816968	0.0792548	0.0310843	0.0231925	0.02382	0.0151571
-1.2	0	0.1	-0.277384	0.00867581	0.0840226	0.0264433	0.0187138	0.0198522	0.0143215
-1	1.4	0.1	0.456839	0.0677516	-0.108287	0.101312	0.117846	0.0523788	0.0323975
-1	1.2	0.1	0.643613	0.0439032	-0.116248	0.0624807	0.0590801	0.0404641	0.0254162
-1	1	0.1	0.640097	0.0588677	-0.11041	0.0613226	0.0574714	0.0383424	0.0268314
-1	0.8	0.1	0.539548	0.0776903	-0.113358	0.0814318	0.0918387	0.0398345	0.0311894
-1	0.6	0.1	0.333226	0.060071	-0.0548226	0.0931259	0.117763	0.0393091	0.0291831
-1	0.4	0.1	-0.0944806	0.0753355	0.0307645	0.0586493	0.0508158	0.0432456	0.0232373
-1	0.2	0.1	-0.253506	0.0940645	0.0393419	0.0410291	0.0280656	0.0317222	0.0222716
-1	0	0.1	-0.278797	0.0114881	0.0344226	0.0318678	0.0214984	0.0211904	0.0210468
-0.8	1.4	0.1	0.380903	0.0438419	-0.0750323	0.0952945	0.0910583	0.0678221	0.0317107
-0.8	1.2	0.1	0.548516	0.0413774	-0.0920581	0.0743382	0.0736722	0.0504235	0.0245806
-0.8	1	0.1	0.579161	0.0424774	-0.100932	0.0752237	0.0714547	0.0536608	0.0253319
-0.8	0.8	0.1	0.490226	0.0859935	-0.0811613	0.0856722	0.0947211	0.0477118	0.0289136
-0.8	0.6	0.1	0.239677	0.0879742	-0.0419645	0.0957867	0.105182	0.0559948	0.0303944
-0.8	0.4	0.1	-0.0429452	0.102616	-0.0186832	0.0732164	0.0508054	0.0609823	0.0346452
-0.8	0.2	0.1	-0.187261	0.078771	-0.0115655	0.0514495	0.0254495	0.0456223	0.0318262
-0.8	0	0.1	-0.235916	0.0210903	-0.0151516	0.0436327	0.0219168	0.0368283	0.0285203
-0.6	1.4	0.1	0.305435	0.0158026	-0.0775774	0.0782133	0.0719677	0.056847	0.0276119
-0.6	1.2	0.1	0.512806	0.000694871	-0.0810129	0.0773132	0.0728356	0.0558179	0.0259729
-0.6	1	0.1	0.550065	0.0496774	-0.0867774	0.0724558	0.0691759	0.0509292	0.0248065
-0.6	0.8	0.1	0.431968	0.0974097	-0.0840677	0.0859792	0.0850021	0.0547399	0.0322154
-0.6	0.6	0.1	0.236739	0.104448	-0.0193548	0.0801727	0.0761207	0.056615	0.0276098
-0.6	0.4	0.1	-0.0258887	0.0647613	-0.107652	0.0781457	0.0253111	0.0825983	0.0483819
-0.6	0.2	0.1	-0.0985968	-0.026231	-0.132713	0.0789886	0.01536	0.101841	0.0407752
-0.6	0	0.1	-0.122165	0.0149429	-0.135506	0.0682477	0.0108522	0.0865494	0.0390926
-0.4	1.4	0.1	0.371677	0.0417194	-0.0989387	0.057692	0.0748554	0.0176691	0.0228595
-0.4	1.2	0.1	0.510935	0.0158265	-0.088129	0.0614443	0.0720312	0.0340146	0.0168418
-0.4	1	0.1	0.505645	0.0444968	-0.0622581	0.0682986	0.0733122	0.0432196	0.0200666
-0.4	0.8	0.1	0.420032	0.0446548	-0.0465645	0.0699126	0.0791675	0.0343226	0.026334
-0.4	0.6	0.1	0.264174	0.0100203	-0.0846226	0.0560801	0.06264	0.0179438	0.0315754
-0.2	1.4	0.1	0.434839	0.0339065	-0.105552	0.0507981	0.0664724	0.0162362	0.0188887
-0.2	1.2	0.1	0.479032	0.018549	-0.0740806	0.0577659	0.0742373	0.0246899	0.0166056
-0.2	1	0.1	0.445355	0.0134568	-0.0643581	0.0594454	0.0681696	0.029796	0.020924
-0.2	0.8	0.1	0.373258	0.0111594	-0.0469645	0.0670177	0.0845255	0.0227118	0.0267992
-0.2	0.6	0.1	0.283239	0.00808613	-0.116703	0.051153	0.0576462	0.0159209	0.0287388
0	1.4	0.1	0.440065	0.0242877	-0.128287	0.0502508	0.0671811	0.0152851	0.0180354
0	1.2	0.1	0.462129	0.00751452	-0.0785516	0.0515515	0.0611061	0.0227274	0.0192695
0	1	0.1	0.421677	0.00856097	-0.0516194	0.0585411	0.0706629	0.0252029	0.0212164
0	0.8	0.1	0.345548	0.00926806	-0.0527387	0.056333	0.0662477	0.0225713	0.023846
0	0.6	0.1	0.331032	0.0215739	-0.116532	0.0445546	0.0478803	0.0139147	0.0273132
0.2	1.4	0.1	0.466742	0.0221477	-0.121832	0.045514	0.0582102	0.0149584	0.0178595
0.2	1.2	0.1	0.42871	0.00361968	-0.0698613	0.0489615	0.0567482	0.0218377	0.0193371
0.2	1	0.1	0.399484	0.015711	-0.0518935	0.0556296	0.0657461	0.0253569	0.0201561
0.2	0.8	0.1	0.358484	0.0201761	-0.0519871	0.050052	0.0560281	0.0205963	0.0234787
0.2	0.6	0.1	0.344645	0.0218281	-0.107432	0.040153	0.0455921	0.0121155	0.0225983
0.4	1.4	0.1	0.472774	0.0269748	-0.11159	0.0435494	0.0559938	0.0145713	0.0165338
0.4	1.2	0.1	0.414935	-0.0223203	-0.0688871	0.0493236	0.0579615	0.0230905	0.0175952
0.4	1	0.1	0.368968	-0.0191471	-0.0335774	0.0525994	0.0599428	0.0258543	0.0194006
0.4	0.8	0.1	0.362161	0.0166458	-0.0555581	0.0474901	0.0503018	0.0239542	0.0207242
0.4	0.6	0.1	0.366677	0.0173981	-0.11481	0.0369469	0.0421436	0.00944537	0.0223039
0.6	1.4	0.1	0.425484	-0.0103697	-0.131694	0.060026	0.071	0.0279532	0.0210989
0.6	1.2	0.1	0.412129	-0.0369871	-0.0637645	0.0587003	0.0627388	0.0370874	0.0175754
0.6	1	0.1	0.383774	0.0066371	-0.0444484	0.0583861	0.062154	0.0354995	0.0191176
0.6	0.8	0.1	0.360355	0.0158097	-0.0654065	0.0529719	0.0505744	0.0306649	0.0247045
0.6	0.6	0.1	0.342806	-0.0246923	-0.109384	0.0549438	0.0588502	0.020539	0.0304995
0.6	0.4	0.1	-0.0191519	0.0767645	0.0518613	0.0302882	0.0208221	0.0267669	0.0129875
0.6	0.2	0.1	-0.122006	0.0761452	0.0996677	0.0266368	0.01682	0.0260146	0.0104402
0.6	0	0.1	-0.124523	-0.00575258	0.115403	0.0269657	0.0139792	0.0317565	0.00819605
0.8	1.4	0.1	0.29231	-0.061629	-0.083771	0.0877159	0.11205	0.0385453	0.0248345
0.8	1.2	0.1	0.340355	-0.0585387	-0.0508419	0.0732747	0.0795276	0.0480343	0.0189875
0.8	1	0.1	0.348032	-0.0399129	-0.0369	0.0651998	0.0627523	0.0470708	0.0205775
0.8	0.8	0.1	0.344452	0.00858452	-0.0657097	0.0620864	0.0616941	0.0382862	0.0241925
0.8	0.6	0.1	0.252819	-0.0337258	-0.0425032	0.0724089	0.0813538	0.03723	0.0262341
0.8	0.4	0.1	-0.0342484	0.0210594	0.0519935	0.0534246	0.0485182	0.0430042	0.0153278
0.8	0.2	0.1	-0.175616	0.035629	0.0766226	0.0383059	0.0277399	0.0349729	0.0138991
0.8	0	0.1	-0.199142	-0.00373806	0.0823161	0.0297523	0.0219261	0.0244724	0.0131061
1	1.4	0.1	0.19649	-0.179248	-0.00638226	0.108231	0.122633	0.0681915	0.0256358
1	1.2	0.1	0.304732	-0.149074	-0.0261655	0.0896566	0.0800052	0.0790281	0.020281
1	1	0.1	0.33471	-0.0990161	-0.0243948	0.0845317	0.0709001	0.0760656	0.0220978
1	0.8	0.1	0.288816	0.00198784	-0.0628194	0.0764318	0.065845	0.0616067	0.025411
1	0.6	0.1	0.239452	-0.0153742	-0.0389065	0.0882248	0.0893205	0.0609209	0.0262071
1	0.4	0.1	-0.00166487	0.0670968	0.0222787	0.0674984	0.0586785	0.0549105	0.0214089
1	0.2	0.1	-0.188323	0.0322539	0.0509968	0.047077	0.0379719	0.0378699	0.0183101
1	0	0.1	-0.190265	-0.000993258	0.0473742	0.0434246	0.0317284	0.0355817	0.019538
1.2	1.4	0.1	0.15009	-0.244919	0.0328097	0.102492	0.088871	0.0925765	0.0235359
1.2	1.2	0.1	0.290539	-0.219906	0.00900226	0.108169	0.0933736	0.100015	0.0229417
1.2	1	0.1	0.355258	-0.120455	-0.00463387	0.0972914	0.0739459	0.0969677	0.0236701
1.2	0.8	0.1	0.306581	-0.00713484	-0.0530065	0.0877451	0.0634194	0.0860604	0.0260104
1.2	0.6	0.1	0.209423	0.0442452	-0.0293984	0.0839823	0.0668991	0.0733933	0.0276733
1.2	0.4	0.1	-0.00488484	0.0191719	-0.00418258	0.0772976	0.0494922	0.0776701	0.0274329
1.2	0.2	0.1	-0.131087	0.0580065	0.00796548	0.0592674	0.0342633	0.0567159	0.0275557
1.2	0	0.1	-0.174132	-0.0241016	0.0192242	0.0523059	0.0303809	0.0501186	0.0241145
1.4	1.4	0.1	0.178897	-0.256226	-0.00722	0.097641	0.0557107	0.119625	0.0199448
1.4	1.2	0.1	0.302784	-0.222939	0.0310161	0.0948658	0.0754943	0.0938814	0.0203559
1.4	1	0.1	0.348516	-0.0924355	0.00378484	0.0925432	0.0672331	0.0920395	0.0258137
1.4	0.8	0.1	0.341065	-0.0858871	-0.0485935	0.0872789	0.0606743	0.0803122	0.0335702
1.4	0.6	0.1	0.247919	0.0835419	-0.114458	0.0829105	0.0468658	0.0761707	0.0427846
1.4	0.4	0.1	0.00474871	0.0712323	-0.112626	0.0718678	0.0265942	0.0710926	0.0460489
1.4	0.2	0.1	-0.0623226	0.00158332	-0.0853387	0.0709948	0.0174776	0.0903195	0.0341915
1.4	0	0.1	-0.0894774	-0.0311961	-0.107442	0.074667	0.013563	0.105775	0.029999
