# Supplementary material for: Wind tunnel measurement dataset of 3D turbulent flow around a group of generic buildings with and without a high-rise building
Source: Data Brief. 2021 Oct 23;39:107504. doi: 10.1016/j.dib.2021.107504 (PMC8570942; doi:10.1016/j.dib.2021.107504)
Supplement: Supplementary file 4 [file mmc4.xlsx]

## Sheet: Case_3H_VP
x/H	y/H	z/H	U/UH	V/UH	W/UH	TKE/UH2	uu/UH2	vv/UH2	ww/UH2
-1.4	0	0.1	-0.565484	0.0294345	0.261723	0.0481374	0.0443767	0.0221935	0.0297045
-1.4	0	0.3	-0.224145	0.0817484	0.188603	0.0618418	0.0464964	0.0405286	0.0366597
-1.4	0	0.5	0.0894871	0.120816	0.0909871	0.0635442	0.0360968	0.0443111	0.0466795
-1.4	0	0.7	0.0450806	0.0159439	-0.0436806	0.0654672	0.0192726	0.0395276	0.0721342
-1.4	0	0.9	0.0959452	-0.0290539	-0.166584	0.0726098	0.0138356	0.0624579	0.0689261
-1.4	0	1.1	0.595613	-0.00931387	-0.335516	0.0917492	0.0768741	0.051563	0.0550614
-1.4	0	1.5	0.948323	0.0816871	-0.356645	0.0442882	0.0354735	0.0218949	0.0312081
-1.4	0	2	0.936516	0.14029	-0.216639	0.0411717	0.0274391	0.0267836	0.0281197
-1.4	0	3	1.05532	0.210242	-0.0684387	0.0386462	0.0325317	0.027794	0.0169667
-1.4	0	4	1.30381	0.218816	-0.151035	0.0455598	0.0393413	0.0290739	0.0227045
-1.2	0	0.1	-0.511613	-0.0420484	-0.000164758	0.0425838	0.0379407	0.0294214	0.0178054
-1.2	0	0.3	-0.0968323	-0.0746	-0.341032	0.0485109	0.023154	0.0246639	0.049204
-1.2	0	0.5	0.132484	-0.0723355	-0.475613	0.0570229	0.0270302	0.0271467	0.0598689
-1.2	0	0.7	0.1397	-0.0775161	-0.375323	0.0611311	0.0208803	0.0330489	0.068333
-1.2	0	0.9	0.35229	-0.0824742	-0.421484	0.0725671	0.0336441	0.0433642	0.0681259
-1.2	0	1.1	0.60671	-0.0543	-0.471516	0.0713111	0.0532674	0.0332102	0.0561457
-1	0	0.1	-0.433645	-0.0690645	-0.0737677	0.0389147	0.0340104	0.025487	0.0183309
-1	0	0.3	-0.0809516	-0.0868774	-0.391129	0.0384693	0.0160385	0.0199334	0.0409657
-1	0	0.5	0.0668968	-0.107855	-0.538548	0.048411	0.0159074	0.025794	0.0551207
-1	0	0.7	0.17761	-0.105735	-0.519097	0.0612997	0.018359	0.0313923	0.0728481
-1	0	0.9	0.392968	-0.0840645	-0.587161	0.0634235	0.0352206	0.0251228	0.0665026
-1	0	1.1	0.566774	-0.0764419	-0.587806	0.0507055	0.0363195	0.0186379	0.0464527
-1	0	1.5	0.694677	-0.0294419	-0.457226	0.0305421	0.0206566	0.0146826	0.0257451
-1	0	2	0.704806	0.0864903	-0.228677	0.0362612	0.0201186	0.0218626	0.0305401
-1	0	3	0.869484	0.22419	0.0572226	0.0312612	0.0257596	0.0264527	0.0103101
-1	0	4	1.26758	0.226055	-0.13349	0.0447523	0.0399854	0.0288439	0.0206743
-0.8	0	0.1	-0.290958	-0.0581871	-0.21729	0.0298959	0.0213715	0.0193028	0.0191176
-0.8	0	0.3	-0.0396065	-0.0922387	-0.584645	0.0359563	0.0131946	0.0165172	0.0422008
-0.8	0	0.5	0.0955871	-0.124258	-0.719581	0.048153	0.0125942	0.0180884	0.0656233
-0.8	0	0.7	0.206445	-0.108865	-0.745065	0.0503642	0.0140926	0.017077	0.0695578
-0.8	0	0.9	0.327452	-0.0888581	-0.775226	0.0438085	0.0219657	0.0131394	0.052512
-0.8	0	1.1	0.421387	-0.0846258	-0.699355	0.0339719	0.0214599	0.012948	0.0335359
-0.6	0	0.1	-0.206661	-0.0964903	-0.447323	0.0569251	0.0194703	0.0221301	0.0722497
-0.6	0	0.3	-0.177219	-0.105916	-0.811194	0.0311228	0.0100841	0.0118345	0.0403267
-0.6	0	0.5	-0.105432	-0.121455	-0.973677	0.0357357	0.00625068	0.010924	0.0542966
-0.6	0	0.7	0.164913	-0.108935	-0.988452	0.0361623	0.00439011	0.0110333	0.0569011
-0.6	0	0.9	0.191029	-0.0965581	-0.911194	0.0328803	0.00449938	0.0130947	0.0481665
-0.6	0	1.1	0.205248	-0.0881677	-0.722452	0.0307014	0.00492716	0.01741	0.0390666
-0.6	0	1.5	0.217613	-0.0462968	-0.492258	0.0353496	0.00681634	0.0197253	0.0441571
-0.6	0	2	0.220826	0.00575516	-0.239323	0.0416972	0.00819084	0.0240572	0.0511457
-0.6	0	3	0.349774	0.233645	0.462903	0.0221134	0.0149906	0.0174672	0.011768
-0.6	0	4	1.31552	0.24351	-0.117655	0.0467752	0.0436712	0.0294818	0.0203965
-0.4	0	3.1	0.668903	0.286426	0.0981677	0.0379396	0.0247159	0.0232456	0.0279178
-0.4	0	3.5	1.15665	0.271016	0.0799032	0.038718	0.0406587	0.0262706	0.0105078
-0.4	0	4	1.35797	0.243694	-0.118458	0.0461592	0.0438377	0.0277908	0.0206909
-0.2	0	3.1	0.0357452	0.0329258	0.073871	0.16153	0.210562	0.0733538	0.039153
0	0	3.1	-0.103887	-0.0215926	0.0358161	0.157045	0.180021	0.0812862	0.0527721
0	0	3.5	1.41277	0.2504	-0.0939419	0.0513257	0.0516826	0.0298439	0.0211238
0	0	4	1.42768	0.223516	-0.195661	0.0502019	0.0445827	0.0291863	0.0266368
0.2	0	3.1	0.0170058	-0.00127542	-0.0348387	0.183299	0.183704	0.114506	0.0683861
0.4	0	3.1	0.150435	0.0189077	-0.0644226	0.194953	0.1823	0.129969	0.0776233
0.4	0	3.5	1.43468	0.182542	-0.306297	0.0773528	0.078488	0.0341925	0.042025
0.4	0	4	1.41674	0.202458	-0.270961	0.0465713	0.0348127	0.0271113	0.0312196
0.6	0	0.1	-0.223132	0.0445032	0.104384	0.096358	0.0365723	0.138772	0.0173746
0.6	0	0.3	-0.188581	0.0739194	0.156103	0.093872	0.0387336	0.120031	0.0289813
0.6	0	0.5	-0.151597	0.096	0.213142	0.0913538	0.0413975	0.102544	0.0387659
0.6	0	0.7	-0.2585	-0.00785903	0.263571	0.101489	0.0614402	0.0954849	0.0460531
0.6	0	0.9	-0.247965	0.03003	0.29131	0.0981956	0.0640926	0.0840926	0.0482071
0.6	0	1.1	-0.211752	0.0261971	0.297606	0.0901675	0.0580822	0.075437	0.0468169
0.6	0	1.5	-0.137877	0.0304919	0.253397	0.0649584	0.0423621	0.0476805	0.0398751
0.6	0	2	-0.0906161	0.0125045	0.170261	0.0475879	0.0313163	0.0325078	0.0313517
0.6	0	3	0.182074	0.0428774	0.0522226	0.124048	0.0994266	0.0805734	0.0680957
0.6	0	4	1.45977	0.197035	-0.279271	0.0489573	0.0370052	0.0281301	0.0327784
0.8	0	0.1	-0.402323	0.0111529	0.0999903	0.122955	0.0851623	0.138002	0.0227503
0.8	0	0.3	-0.440613	0.00368935	0.1466	0.135505	0.0902071	0.141644	0.039153
0.8	0	0.5	-0.437548	0.0253258	0.191632	0.141696	0.10435	0.13486	0.044179
0.8	0	0.7	-0.437129	0.0296952	0.239	0.148991	0.11281	0.127908	0.057257
0.8	0	0.9	-0.406194	0.0302203	0.260661	0.136753	0.111124	0.0984943	0.0638866
0.8	0	1.1	-0.345258	0.0253313	0.239813	0.124277	0.10215	0.0766306	0.0697794
1	0	0.1	-0.330097	0.0764323	0.0638613	0.137513	0.0820416	0.16948	0.0235078
1	0	0.3	-0.367774	0.042229	0.100968	0.143215	0.0848543	0.163143	0.0384454
1	0	0.5	-0.383548	0.102858	0.135939	0.163954	0.100341	0.183538	0.0440271
1	0	0.7	-0.400871	0.0961355	0.19071	0.188543	0.123247	0.198054	0.0557815
1	0	0.9	-0.403774	0.117326	0.2363	0.185661	0.124787	0.180239	0.0662945
1	0	1.1	-0.330484	0.0656742	0.267487	0.165453	0.113704	0.140895	0.0763163
1	0	1.5	-0.254571	0.0448258	0.217406	0.118325	0.0764651	0.0834204	0.0767607
1	0	2	-0.210355	0.0178619	0.170345	0.0858335	0.0574037	0.0592862	0.0549771
1	0	3	0.430645	0.0608806	-0.149945	0.173028	0.138554	0.100455	0.107055
1	0	4	1.41865	0.188371	-0.336484	0.0496909	0.0371602	0.0260531	0.0361675
1.2	0	0.1	-0.200584	0.0646839	0.0458258	0.136056	0.0612144	0.185068	0.0258398
1.2	0	0.3	-0.252735	0.0961387	0.0467806	0.14539	0.0680271	0.182903	0.0398366
1.2	0	0.5	-0.245387	0.0773968	0.0757613	0.152133	0.077051	0.184287	0.042923
1.2	0	0.7	-0.265984	0.114448	0.152861	0.169688	0.0993039	0.192862	0.0472071
1.2	0	0.9	-0.273268	0.123697	0.209216	0.173652	0.108647	0.178408	0.0602591
1.2	0	1.1	-0.202797	0.133729	0.274719	0.164225	0.0837024	0.162102	0.0826431
1.4	0	0.1	-0.0721355	0.0567032	-0.0542839	0.144568	0.0254683	0.237992	0.0256826
1.4	0	0.3	-0.085429	0.0443484	-0.0512839	0.157305	0.0287627	0.245827	0.0400312
1.4	0	0.5	-0.0962355	0.0768742	-0.0187484	0.183996	0.0333757	0.293444	0.0411655
1.4	0	0.7	-0.123416	0.177213	0.0474806	0.224943	0.0425546	0.373007	0.0343195
1.4	0	0.9	-0.0986871	0.251916	0.192171	0.235484	0.0445661	0.383361	0.0430437
1.4	0	1.1	-0.00536484	0.229826	0.261223	0.159043	0.047461	0.197419	0.0732029
1.4	0	1.5	-0.0477258	0.115742	0.221984	0.142112	0.0525723	0.143465	0.0881821
1.4	0	2	-0.121671	0.0187281	0.160739	0.113476	0.0546108	0.0924964	0.0798377
1.4	0	3	0.585258	0.063471	-0.249516	0.193257	0.151894	0.106993	0.127638
1.4	0	4	1.41261	0.187465	-0.360645	0.0522914	0.038847	0.0277409	0.0379958
