# Supplementary material for: Wind tunnel measurement dataset of 3D turbulent flow around a group of generic buildings with and without a high-rise building
Source: Data Brief. 2021 Oct 23;39:107504. doi: 10.1016/j.dib.2021.107504 (PMC8570942; doi:10.1016/j.dib.2021.107504)
Supplement: Supplementary file 5 [file mmc5.xlsx]

## Sheet: Case_3H_HP
x/H	y/H	z/H	U/UH	V/UH	W/UH	TKE/UH2	uu/UH2	vv/UH2	ww/UH2
-1.4	1.4	0.1	0.620194	0.318061	-0.221581	0.0472227	0.0322966	0.0393143	0.0228356
-1.4	1.2	0.1	0.523194	0.360419	-0.171868	0.050001	0.0324256	0.0430562	0.0245203
-1.4	1	0.1	0.425	0.350968	-0.176945	0.0775286	0.0672955	0.0570937	0.0306681
-1.4	0.8	0.1	0.170326	0.329065	-0.108713	0.125546	0.131394	0.0853829	0.034307
-1.4	0.6	0.1	-0.216845	0.354129	0.0540419	0.135484	0.171852	0.0738897	0.0252279
-1.4	0.4	0.1	-0.53729	0.371484	0.194639	0.052589	0.0622966	0.0322258	0.0106545
-1.4	0.2	0.1	-0.570806	0.250335	0.242281	0.0402445	0.0438189	0.0197742	0.0168949
-1.4	0	0.1	-0.508323	0.0219323	0.309342	0.0475213	0.0392092	0.0299334	0.0259001
-1.4	1.4	0.1	0.563129	0.437355	-0.199048	0.0517825	0.0331394	0.0511228	0.0193039
-1.2	1.2	0.1	0.469258	0.482452	-0.179761	0.0768626	0.0612851	0.0668751	0.025565
-1.2	1	0.1	0.177816	0.540484	-0.0842484	0.134735	0.145411	0.0932549	0.0308033
-1.2	0.8	0.1	-0.188819	0.563355	0.0392968	0.141831	0.174776	0.0867451	0.0221332
-1.2	0.6	0.1	-0.504355	0.518774	0.0617	0.0742092	0.0821967	0.047974	0.0182487
-1.2	0.4	0.1	-0.579387	0.422613	0.0125913	0.0464318	0.0450728	0.0295099	0.018281
-1.2	0.2	0.1	-0.53971	0.219045	-0.0185497	0.0447086	0.0417659	0.0268012	0.0208502
-1.2	0	0.1	-0.506806	-0.0635097	0.0109713	0.0479854	0.0374298	0.0352612	0.0232789
-1	1.4	0.1	0.434323	0.506032	-0.179058	0.0786837	0.0666639	0.070847	0.0198554
-1	1.2	0.1	0.219397	0.565581	-0.0953097	0.128522	0.1277	0.102307	0.027026
-1	1	0.1	-0.109294	0.622355	-0.0110387	0.113476	0.117055	0.0873434	0.0225525
-1	0.8	0.1	-0.323258	0.607097	-0.0107026	0.0802404	0.0646077	0.0744828	0.0213892
-1	0.6	0.1	-0.426871	0.549774	-0.0875806	0.0602144	0.0478169	0.0518387	0.0207742
-1	0.4	0.1	-0.467806	0.377903	-0.122694	0.0430791	0.0373975	0.03041	0.0183517
-1	0.2	0.1	-0.459419	0.192816	-0.119974	0.0400905	0.0364485	0.0241394	0.0195942
-1	0	0.1	-0.41971	-0.037371	-0.0906581	0.0444121	0.032615	0.0342726	0.0219365
-0.8	1.4	0.1	0.293426	0.462129	-0.0943645	0.099128	0.0898554	0.0857544	0.0226472
-0.8	1.2	0.1	0.0716774	0.510484	-0.0341452	0.109729	0.0978314	0.0999886	0.021641
-0.8	1	0.1	-0.0875355	0.464065	-0.0614774	0.089257	0.0638408	0.0899303	0.0247419
-0.8	0.8	0.1	-0.135587	0.466065	-0.15339	0.0771051	0.0465734	0.0826743	0.0249615
-0.8	0.6	0.1	-0.176719	0.443387	-0.2468	0.0590531	0.0381644	0.0525328	0.0274079
-0.8	0.4	0.1	-0.253	0.320316	-0.302926	0.0383132	0.0285505	0.0236868	0.0243892
-0.8	0.2	0.1	-0.273948	0.163319	-0.29529	0.0263371	0.0179667	0.0132955	0.0214121
-0.8	0	0.1	-0.283442	-0.0669161	-0.242497	0.0314641	0.0176826	0.0267648	0.0184797
-0.6	1.4	0.1	0.282558	0.246881	-0.00707419	0.106837	0.0838273	0.10539	0.0244506
-0.6	1.2	0.1	0.0824935	0.381935	-0.0329935	0.0888855	0.0623985	0.0858002	0.0295734
-0.6	1	0.1	0.0226245	0.331355	-0.167323	0.0802092	0.0468658	0.0790177	0.0345349
-0.6	0.8	0.1	0.101974	0.356935	-0.35429	0.0814995	0.0399521	0.0707315	0.0523143
-0.6	0.6	0.1	0.185548	0.353323	-0.673097	0.0882497	0.0349948	0.0404079	0.101098
-0.6	0.4	0.1	0.0224384	0.196361	-0.594581	0.0749802	0.0191842	0.0169688	0.113809
-0.6	0.2	0.1	-0.00243613	0.0353484	-0.520484	0.0661051	0.0151374	0.00927742	0.107794
-0.6	0	0.1	-0.0155077	-0.0792516	-0.456581	0.0554547	0.0136826	0.015615	0.0816119
-0.4	1.4	0.1	0.34971	0.317616	0.074029	0.107794	0.0885713	0.0852945	0.0417253
-0.4	1.2	0.1	0.158094	0.321361	0.0659774	0.0762487	0.0407752	0.0784069	0.0333153
-0.4	1	0.1	0.179623	0.299174	-0.0314997	0.075437	0.0360728	0.074642	0.0401592
-0.4	0.8	0.1	0.32429	0.310655	-0.2004	0.0872508	0.0408221	0.0649282	0.0687523
-0.4	0.6	0.1	0.533355	0.175806	-0.0831613	0.113777	0.109792	0.0405307	0.0772196
-0.2	1.4	0.1	0.328581	0.309594	0.0860161	0.0783642	0.0559823	0.0725068	0.0282393
-0.2	1.2	0.1	0.217371	0.305861	0.0354968	0.0663257	0.0330916	0.0709761	0.0285848
-0.2	1	0.1	0.218374	0.265113	-0.0531742	0.0685349	0.0373548	0.0618054	0.0379095
-0.2	0.8	0.1	0.401097	0.185484	-0.212594	0.0762716	0.0567305	0.0412216	0.0545911
-0.2	0.6	0.1	0.57371	-0.0373548	-0.251571	0.0969584	0.0991238	0.0263694	0.0684225
0	1.4	0.1	0.342129	0.294045	0.0466065	0.0674006	0.0468606	0.0643652	0.0235754
0	1.2	0.1	0.252145	0.295361	0.0269058	0.0591904	0.0336046	0.058564	0.0262112
0	1	0.1	0.317765	0.236858	-0.0478806	0.0646504	0.0410323	0.0536077	0.0346608
0	0.8	0.1	0.431355	0.151842	-0.153371	0.0653757	0.0519563	0.0374173	0.0413777
0	0.6	0.1	0.605484	-0.00722581	-0.246032	0.0703215	0.0675328	0.0264641	0.0466462
0.2	1.4	0.1	0.355774	0.265097	0.0397516	0.0625661	0.0436868	0.0626514	0.018794
0.2	1.2	0.1	0.294623	0.281732	0.0211339	0.058282	0.0355484	0.0579501	0.0230645
0.2	1	0.1	0.362452	0.231665	-0.0563935	0.0576774	0.0415078	0.0454058	0.0284402
0.2	0.8	0.1	0.486774	0.145339	-0.140352	0.058563	0.0466587	0.0378085	0.0326587
0.2	0.6	0.1	0.676484	0.0374516	-0.211574	0.0582331	0.0621134	0.0240853	0.0302674
0.4	1.4	0.1	0.312413	0.265777	0.0441129	0.0507284	0.0322914	0.0537503	0.0154142
0.4	1.2	0.1	0.300719	0.259458	0.0145403	0.0570437	0.0362695	0.0554527	0.0223652
0.4	1	0.1	0.403581	0.212623	-0.0631355	0.0586608	0.0415026	0.0487055	0.0271134
0.4	0.8	0.1	0.535452	0.136152	-0.138132	0.0547242	0.0444121	0.0379698	0.0270666
0.4	0.6	0.1	0.719226	0.0314516	-0.214768	0.0530916	0.0586889	0.0230447	0.0244485
0.6	1.4	0.1	0.264652	0.172677	-0.0553129	0.0732279	0.0592612	0.0692518	0.0179417
0.6	1.2	0.1	0.307313	0.217742	-0.0902581	0.0737128	0.0511238	0.0660021	0.0302986
0.6	1	0.1	0.383516	0.182039	-0.128735	0.0707367	0.0495567	0.0505682	0.0413476
0.6	0.8	0.1	0.526645	0.0997097	-0.200116	0.0726868	0.0506597	0.0455068	0.0492071
0.6	0.6	0.1	0.712613	-0.0297429	-0.224761	0.08041	0.0818325	0.0321759	0.0468106
0.6	0.4	0.1	0.219429	0.0732935	-0.0124581	0.0986368	0.0654912	0.104266	0.0275161
0.6	0.2	0.1	-0.159303	0.126335	0.0719484	0.11411	0.0824818	0.120146	0.0256046
0.6	0	0.1	-0.239929	-0.0256755	0.113061	0.0971686	0.0610343	0.112768	0.0205359
0.8	1.4	0.1	0.124297	0.127426	0.00200771	0.106327	0.0931134	0.0976785	0.0218512
0.8	1.2	0.1	0.26041	0.123484	-0.0608226	0.0980291	0.0746504	0.0889677	0.0324402
0.8	1	0.1	0.357806	0.147884	-0.080071	0.0907992	0.0719657	0.0660427	0.0435911
0.8	0.8	0.1	0.515839	0.0771516	-0.172942	0.0832737	0.0597773	0.0569043	0.0498668
0.8	0.6	0.1	0.605581	-0.0748839	-0.163935	0.0921124	0.0808616	0.0559188	0.0474443
0.8	0.4	0.1	0.186397	-0.0666742	0.0210861	0.141582	0.10769	0.151623	0.0238585
0.8	0.2	0.1	-0.239761	-0.0458097	0.103732	0.148044	0.111342	0.160468	0.0242872
0.8	0	0.1	-0.359032	0.0203423	0.115019	0.13154	0.0836462	0.154828	0.0246035
1	1.4	0.1	0.090729	-0.0873903	0.0378387	0.107638	0.0770031	0.11923	0.0190468
1	1.2	0.1	0.182016	0.00283552	-0.0206758	0.114651	0.0834984	0.115494	0.0303039
1	1	0.1	0.362677	0.102423	-0.0792968	0.0995203	0.074385	0.0819532	0.0427034
1	0.8	0.1	0.428839	0.0607097	-0.0935968	0.102338	0.0865765	0.069128	0.0489719
1	0.6	0.1	0.497548	-0.0876871	-0.0758548	0.101878	0.0966753	0.0656764	0.0414058
1	0.4	0.1	0.195445	-0.130826	0.0399903	0.124318	0.112029	0.110656	0.0259501
1	0.2	0.1	-0.1835	-0.0754903	0.0729516	0.1418	0.0979646	0.159948	0.0256795
1	0	0.1	-0.316981	0.0329613	0.0668871	0.145245	0.0826379	0.179043	0.0288117
1.2	1.4	0.1	0.0385323	-0.213994	0.0621	0.0934964	0.0500864	0.120166	0.016743
1.2	1.2	0.1	0.207387	-0.0797032	0.0280745	0.115161	0.0649251	0.141332	0.0240645
1.2	1	0.1	0.312029	-0.00291487	0.000208258	0.107399	0.0717222	0.107242	0.0358345
1.2	0.8	0.1	0.409774	0.0376806	-0.0768968	0.118262	0.0844235	0.106212	0.0458928
1.2	0.6	0.1	0.372194	-0.0307994	-0.0486226	0.110604	0.088514	0.0968054	0.0358793
1.2	0.4	0.1	0.162506	-0.0963774	0.0197571	0.113829	0.0830166	0.115692	0.028948
1.2	0.2	0.1	-0.0907129	-0.0701774	0.058129	0.132102	0.0778751	0.159199	0.0271217
1.2	0	0.1	-0.180268	0.0863323	0.0424387	0.13922	0.0598356	0.190968	0.0276379
1.4	1.4	0.1	0.198729	-0.390839	0.0311113	0.0788533	0.0363569	0.106358	0.0149896
1.4	1.2	0.1	0.271045	-0.158255	0.0596581	0.106951	0.0565692	0.141228	0.0161041
1.4	1	0.1	0.367387	-0.0498387	0.0192552	0.10795	0.0602945	0.126254	0.0293496
1.4	0.8	0.1	0.412774	0.0454355	-0.0561548	0.119823	0.0659001	0.13308	0.0406691
1.4	0.6	0.1	0.336484	0.111513	-0.063671	0.112497	0.0574964	0.12513	0.0423684
1.4	0.4	0.1	0.115226	0.0194352	-0.01321	0.121249	0.0398273	0.166514	0.0361457
1.4	0.2	0.1	-0.000507419	-0.0880581	-0.00828645	0.125286	0.0349043	0.183902	0.0317659
1.4	0	0.1	-0.0746548	0.0583161	-0.0195	0.150146	0.029078	0.242414	0.0288106
