# Supplementary material for: Wind tunnel measurement dataset of 3D turbulent flow around a group of generic buildings with and without a high-rise building
Source: Data Brief. 2021 Oct 23;39:107504. doi: 10.1016/j.dib.2021.107504 (PMC8570942; doi:10.1016/j.dib.2021.107504)
Supplement: Supplementary file 6 [file mmc6.xlsx]

## Sheet: Case 1H
	x/H	y/H	z/H	CP_windward
	-0.05	0	0.1	-0.0214619
	-0.05	0	0.2	-0.0290367
	-0.05	0	0.4	-0.0138871
	-0.05	0	0.6	-0.0315617
	-0.05	0	0.7	0.0302992
	-0.05	0	0.8	0.0214619
	-0.05	0	0.9	0.0782729
	x/H	y/H	z/H	CP_leeward
	0.05	0	0.1	-0.0265118
	0.05	0	0.2	-0.0353491
	0.05	0	0.4	-0.0467113
	0.05	0	0.6	-0.11236
	0.05	0	0.7	-0.0744855
	0.05	0	0.8	-0.122459
	0.05	0	0.9	-0.133821
	x/H	y/H	z/H	CP_roof
	-0.4	0	0.1	-0.134137
	-0.3	0	0.1	-0.0962631
	-0.15	0	0.1	-0.0577579
	0	0	0.1	-0.0842697
	0.15	0	0.1	-0.0975256
	0.3	0	0.1	-0.100682
	0.4	0	0.1	-0.169171

## Sheet: Case 3H
	x/H	y/H	z/H	CP_windward
	-0.05	0	0.2	0.659008
	-0.05	0	0.4	0.502462
	-0.05	0	0.6	0.324454
	-0.05	0	0.8	0.482262
	-0.05	0	1.1	0.783992
	-0.05	0	1.3	1.0024
	-0.05	0	1.6	1.32938
	-0.05	0	1.9	1.20566
	-0.05	0	2.1	1.27635
	-0.05	0	2.2	1.32938
	-0.05	0	2.4	1.36346
	-0.05	0	2.6	1.3218
	-0.05	0	2.7	1.30413
	-0.05	0	2.8	1.21702
	-0.05	0	2.9	1.0125
	x/H	y/H	z/H	CP_leeward
	-0.05	0	0.2	-0.0908976
	-0.05	0	0.4	-0.111097
	-0.05	0	0.6	-0.246181
	-0.05	0	0.8	-0.220932
	-0.05	0	1.1	-0.267643
	-0.05	0	1.3	-0.309304
	-0.05	0	1.6	-0.387577
	-0.05	0	1.9	-0.321929
	-0.05	0	2.1	-0.275218
	-0.05	0	2.2	-0.280268
	-0.05	0	2.4	-0.241131
	-0.05	0	2.6	-0.321929
	-0.05	0	2.7	-0.285318
	-0.05	0	2.8	-0.329504
	-0.05	0	2.9	-0.330766
	x/H	y/H	z/H	CP_roof
	-0.4	0	0.1	-0.531499
	-0.3	0	0.1	-0.632812
	-0.15	0	0.1	-0.840172
	0	0	0.1	-1.00966
	0.15	0	0.1	-1.10687
	0.3	0	0.1	-1.0914
	0.4	0	0.1	-1.05448
