# Supplementary material for: Wind tunnel measurement dataset of 3D turbulent flow around a group of generic buildings with and without a high-rise building
Source: Data Brief. 2021 Oct 23;39:107504. doi: 10.1016/j.dib.2021.107504 (PMC8570942; doi:10.1016/j.dib.2021.107504)
Supplement: Supplementary file 7 [file mmc7.xlsx]

## Sheet: Sheet1
x/H	y/H	z/H	GF_Case_1H	GF_Case_3H
-1.4	1.4	0.1	2.01816	1.72883
-1.4	1.2	0.1	1.64389	1.91652
-1.4	1	0.1	1.63267	2.31565
-1.4	0.8	0.1	1.79953	2.39859
-1.4	0.6	0.1	2.19299	1.94446
-1.4	0.4	0.1	2.7355	1.62053
-1.4	0.2	0.1	2.14038	1.55465
-1.4	0	0.1	2.09315	1.57525
-1.4	1.4	0.1	2.28748	1.9422
-1.2	1.2	0.1	1.77016	2.11102
-1.2	1	0.1	1.74111	2.12754
-1.2	0.8	0.1	1.95067	1.89119
-1.2	0.6	0.1	2.26383	1.52536
-1.2	0.4	0.1	2.53156	1.48518
-1.2	0.2	0.1	2.26535	1.5322
-1.2	0	0.1	2.14096	1.60912
-1	1.4	0.1	2.3115	2.13002
-1	1.2	0.1	1.84148	2.25586
-1	1	0.1	1.80059	1.9952
-1	0.8	0.1	1.97474	1.66825
-1	0.6	0.1	2.38787	1.51493
-1	0.4	0.1	2.51725	1.52647
-1	0.2	0.1	2.07967	1.55192
-1	0	0.1	1.96521	1.64625
-0.8	1.4	0.1	2.50321	2.24991
-0.8	1.2	0.1	2.03113	2.69752
-0.8	1	0.1	1.95022	2.43998
-0.8	0.8	0.1	2.08534	2.23894
-0.8	0.6	0.1	2.63685	1.70978
-0.8	0.4	0.1	2.42346	1.50447
-0.8	0.2	0.1	2.23815	1.62791
-0.8	0	0.1	1.974	1.6631
-0.6	1.4	0.1	2.51359	2.42368
-0.6	1.2	0.1	2.10001	3.40114
-0.6	1	0.1	1.97833	3.06418
-0.6	0.8	0.1	2.1404	2.92069
-0.6	0.6	0.1	2.55479	2.13594
-0.6	0.4	0.1	2.50819	1.50844
-0.6	0.2	0.1	2.33085	1.59301
-0.6	0	0.1	2.06093	1.76684
-0.4	1.4	0.1	2.33164	2.97887
-0.4	1.2	0.1	2.00047	3.80191
-0.4	1	0.1	2.06857	3.05799
-0.4	0.8	0.1	2.2559	2.6224
-0.4	0.6	0.1	2.77704	2.40088
-0.2	1.4	0.1	2.22225	2.88474
-0.2	1.2	0.1	2.1504	3.29427
-0.2	1	0.1	2.15668	3.04959
-0.2	0.8	0.1	2.26831	2.42607
-0.2	0.6	0.1	2.76778	2.39249
0	1.4	0.1	2.11816	2.84558
0	1.2	0.1	2.28339	2.96266
0	1	0.1	2.18587	2.64534
0	0.8	0.1	2.36895	2.35894
0	0.6	0.1	2.44742	2.24522
0.2	1.4	0.1	2.18069	2.78575
0.2	1.2	0.1	2.23074	2.76531
0.2	1	0.1	2.33372	2.53231
0.2	0.8	0.1	2.38465	2.18606
0.2	0.6	0.1	2.40874	1.99435
0.4	1.4	0.1	2.09397	2.53934
0.4	1.2	0.1	2.16128	2.51287
0.4	1	0.1	2.26109	2.22719
0.4	0.8	0.1	2.48516	2.11654
0.4	0.6	0.1	2.29809	1.83824
0.6	1.4	0.1	2.08688	2.58903
0.6	1.2	0.1	2.26156	2.46346
0.6	1	0.1	2.4325	2.40466
0.6	0.8	0.1	2.28149	1.98406
0.6	0.6	0.1	2.36488	1.8994
0.6	0.4	0.1	2.69032	3.33127
0.6	0.2	0.1	2.55365	2.83482
0.6	0	0.1	2.25773	2.0287
0.8	1.4	0.1	2.33809	2.78789
0.8	1.2	0.1	2.30176	2.59349
0.8	1	0.1	2.3619	2.30893
0.8	0.8	0.1	2.32687	2.09792
0.8	0.6	0.1	2.28708	2.01774
0.8	0.4	0.1	2.48099	2.45289
0.8	0.2	0.1	2.2477	2.70794
0.8	0	0.1	2.11227	2.24834
1	1.4	0.1	2.45237	2.49136
1	1.2	0.1	2.39476	2.40766
1	1	0.1	2.37133	2.32753
1	0.8	0.1	2.30645	2.144
1	0.6	0.1	2.49536	2.23805
1	0.4	0.1	2.42794	2.44102
1	0.2	0.1	2.39723	2.80193
1	0	0.1	2.23457	2.52834
1.2	1.4	0.1	2.5033	2.69016
1.2	1.2	0.1	2.54273	2.75338
1.2	1	0.1	2.57233	2.60968
1.2	0.8	0.1	2.53786	2.35897
1.2	0.6	0.1	2.56844	2.32753
1.2	0.4	0.1	2.52489	2.68662
1.2	0.2	0.1	2.27025	3.00392
1.2	0	0.1	2.12724	2.68599
1.4	1.4	0.1	3.06796	3.02748
1.4	1.2	0.1	2.88843	3.41932
1.4	1	0.1	2.51375	2.77941
1.4	0.8	0.1	2.44876	2.43598
1.4	0.6	0.1	2.6776	2.54629
1.4	0.4	0.1	2.63083	3.08848
1.4	0.2	0.1	2.56511	3.41101
1.4	0	0.1	2.49592	2.75844
